# Supplementary material for: KIF2C Facilitates Tumor Growth and Metastasis in Pancreatic Ductal Adenocarcinoma
Source: Cancers (Basel). 2023 Feb 27;15(5):1502. doi: 10.3390/cancers15051502 (PMC10000478; doi:10.3390/cancers15051502)
Supplement: Supplementary file 1 [file cancers-15-01502-s001.zip]

Archive with 2 entries (2 files):
- cancers-2241046-Supplementary File S1.pdf
- cancers-2241046-Supplementary File S2.xls
